# Supplementary material for: Fast Synthesis of Au Nanoparticles on Metal–Phenolic Network for Sweat SERS Analysis
Source: Nanomaterials (Basel). 2022 Aug 28;12(17):2977. doi: 10.3390/nano12172977 (PMC9458096; doi:10.3390/nano12172977)
Supplement: Supplementary file 1 [file nanomaterials-12-02977-s001.zip]

Archive with 1 entries (1 files):
- nanomaterials-1835650-supplementary.pdf
